# Supplementary material for: Molecularly Imprinted Polymer-Amyloid Fibril-Based Electrochemical Biosensor for Ultrasensitive Detection of Tryptophan
Source: Biosensors (Basel). 2022 May 2;12(5):291. doi: 10.3390/bios12050291 (PMC9139163; doi:10.3390/bios12050291)
Supplement: Supplementary file 1 [file biosensors-12-00291-s001.zip]

Archive with 1 entries (1 files):
- biosensors-1688938-supplementary.pdf
